# Supplementary material for: Fungemia by Wickerhamomyces anomalus—A Narrative Review
Source: Pathogens. 2024 Mar 21;13(3):269. doi: 10.3390/pathogens13030269 (PMC10974086; doi:10.3390/pathogens13030269)
Supplement: Supplementary file 1 [file pathogens-13-00269-s001.zip]

Archive with 1 entries (1 files):
- pathogens-2911165-supplementary.pdf
